# Supplementary material for: Chitosan/Pomegranate Seed Oil Emulgel Composition as a New Strategy for Dermal Delivery of Hydrocortisone
Source: Int J Mol Sci. 2024 Mar 28;25(7):3765. doi: 10.3390/ijms25073765 (PMC11012218; doi:10.3390/ijms25073765)
Supplement: Supplementary file 1 [file ijms-25-03765-s001.zip]

Archive with 1 entries (1 files):
- ijms-2916079-supplementary.pdf
